# Supplementary material for: Adjuvant BRAF-MEK Inhibitors versus Anti PD-1 Therapy in Stage III Melanoma: A Propensity-Matched Outcome Analysis
Source: Cancers (Basel). 2023 Jan 7;15(2):409. doi: 10.3390/cancers15020409 (PMC9857200; doi:10.3390/cancers15020409)
Supplement: Supplementary file 1 [file cancers-15-00409-s001.zip]

Archive with 1 entries (1 files):
- cancers-2039148-supplementary.pdf
